# Supplementary material for: COVID-19 Subunit Vaccine with a Combination of TLR1/2 and TLR3 Agonists Induces Robust and Protective Immunity
Source: Vaccines (Basel). 2021 Aug 27;9(9):957. doi: 10.3390/vaccines9090957 (PMC8473206; doi:10.3390/vaccines9090957)
Supplement: Supplementary file 1 [file vaccines-09-00957-s001.zip]

Archive with 1 entries (1 files):
- vaccines-1325737-supplementary.pdf
